# Supplementary material for: Clinical Outcomes of Bone‐Anchored Versus Socket‐Suspended Prostheses in Individuals With Transfemoral Amputation: A Systematic Review and Meta‐Analysis of Two‐Arm Comparative Studies
Source: Orthop Surg. 2026 Jul 2;18(8):1545–62. doi: 10.1111/os.70369 (PMC13399259; doi:10.1111/os.70369)
Supplement: Supplementary file 2 — Appendix S2: os70369‐sup‐0002‐AppendixS2.xlsx. [file OS-18-1545-s002.xlsx]

## Sheet: Sheet1
	Socket														BAP
Study	Gender	Age	Side	Weight	Height	BMI	Stump length	Femur length	Reason	Time since amputation	Time w prostheses	Num of visit	mean cost		Gender	Age	Side	Weight	Height	BMI	Stump length	Femur length	Reason	Time since amputation	Time w prostheses	Num of visit	mean cost		follow up/ Time since BAP
Hagberg 2005	32M, 11F	51 (11.7)	18L, 25R	77.4 +/- 15.7, 75 (46-115)	1.77+/-0.1, 1.75 (1.56-1.98)	27.5+/-4, 27.1(18.4-35.7)	22+/-5.3, 22(8-34)	35 +/-2.9, 35(29-43)	Trauma = 30, tumour =11, other =2	29 +/- 14.7	NA	NA	NA	NA	15M,5F	46+/-11.3, 46.5(26-67)	9L, 11R	78.1+/-16.7, 78.5(50-103)	1.74 +/-0.88, 1.77(1.6-1.87)	28.6 +/- 4.6, 28.6(20.1-35.8)	16+/-5.1, 17(7-22)	36+/-3.7, 35(29-42)	trauma = 14, tumour =4, other =2	19 +/- 11.3 years	NA	NA	NA	NA	5 (3-10) years
Haggstrom 2013	30M 6F	51.3 +/- 9.3, 52 (35-69)	NA	NA	NA	NA	NA	NA	Trauma = 27, Tumour = 7, Other = 2	25.7 +/- 13.1, 26 (1-54)	10.7 +/-5.5, 13.5 (1-16)	7.2 +/- 4.2, 6.1 (2-21)	3672 +/- 2259, 2946 (871-9880)	NA	11M, 9F	56.6 +/- 11.7, 55(32-77)	NA	NA	NA	NA	NA	NA	Trauma = 13, Tumour = 5, Other =2	23.2 +/- 13.5, 19 (4-53)	9.8+/-3.5, 9(4-16)	3.1 +/- 1.5, 3.2 (1-5)	3149 +/- 1682, 2678 (1075 - 8702)	6 were included in both groups as they had been fitted with both kinds of prosthesis during the study period	9.8+/-3.5, 9(4-16)
Haggstrom 2014	11M, 6F	43.2 (29-63)	NA	NA	NA	NA	NA	NA	trauma = 11, tumour = 6	18 (2-34)	NA	NA	NA	NA	8M, 9F	44.6 (23-63)	NA	NA	NA	NA	NA	NA	trauma = 11, 6= tumour	14.5 (2-42)	NA	NA	NA	NA	2
Pospiech 2021	12M, 5F	47 +/- 12.3	10L, 7R	82.3+/-13.2	1.78+/-0.085	25.8+/-3.3	NA	NA	trauma = 12, tumour =4, other=1	241 +/-17 months	NA	NA	NA	NA	17M, 5F	48.7+/-8.3	12L, 10R	86+/-16.1	1.78+/-0.061	27.1+/-4.5	NA	NA	trauma = 15, tumour =3, other=4	230 +/-138 months	NA	NA	NA	NA	mean time since osseointegra- tion was 66.8 +/- 42.4 months
Orgel 2022	18M, 18F	48.6+/-13, (43.9-53.2)	18L, 18R	NA	NA	26.9 +/-5.2, (25.1-28.8)	NA	NA	trauma =23, tumour =3, vascular disease =4, sepsis =2, iatrogenic=3, missing data =1	NA	NA	NA	NA	NA	17M, 16F	52.1 +/-9.7, (44.5-53.1)	20L, 13R	NA	NA	29.5+/-6.5 (27.1-31.8)	NA	NA	trauma =21, tumour =3, vascular disease =4, sepsis =1, iatrogenic =4	NA	NA	NA	NA	NA	mean time 30.5 ± 41.5
Gailey 2023	no mention	49.6 +/- 16	NA	83.5 +/- 16.5	175.5 +/-6.8	31.2 +/- 5	NA	NA	trauma = 15, dysvascular disease =4, tumour =3	149.7+/-193.8 months	NA	NA	NA	NA	NA	44.7 +/- 14.9	NA	83.1 +/- 21.3	172.6 +/- 8.1	31.7+/-6.9	NA	NA	NA	86.7 +/- 102.3 months	NA	NA	NA	NA	NR
Kooiman 2023	5M, 5F	56 +/-13	NA	80+/-20	NA		21.9 +/-3.5	NA	trauma =8, cancer =1, infection =1	27 +/- 14 yrs	NA	NA	NA	NA	6M, 4F	59 +/- 15	NA	77+/-13	NA	NA	15.3+/-3.8		trauma=5, cancer =4, congenital =1	25+/-17 years	NA	NA	NA	NA	5 +/-2 years
Orgel 2023	19M, 6F	52.3+/-13.1 (46.9-57.6)	13L, 12R	NA	NA	27.8+/-5.3 (25.6-30)	NA	NA	trauma =19. vascular=3, tumour =3	16.7+/-11.3 (12.1-21.4)	NA	NA	NA	NA	15M, 10F	50.6+/-9.4 (46.8-54.5)	14L, 11R	NA	NA	26.5 +/- 3.6 (25-28)	NA	NA	trauma=17, vascular=6, tumour=2	15.4+/-11.6 (10.6-20.2)	NA	NA	NA	NA	NR
Ranaldi 2023	9M 9F	59 +/- 9	NA	80+/-16	1.73 +/-0.07	26.73±5.56 (calculated)	NA	NA	NA	NA	NA	NA	NA	NA	9M 8F	51 +/- 13	NA	87.3 +/-16.1	1.78 +/-0.09	27.55 ± 5.45	NA	NA	NA	NA	NA	NA	NA	NA	NR
Welke 2023	13M, 4F	62+/-14.6	7L, 10R	87.5+/-8.8	1.771+/-0.078	25.7+/-4	NA	NA	trauma=9. tumour=4, peripheral artery disease=3, other=1	25.2+/-18.7years	NA	NA	NA	NA	12M, 8F	54+/-8.2	13L, 7R	92.3+/-13.6	1.783+/-0.084	28.2+/-4.5	NA	NA	trauma=12, tumour=4, peripheral artery disease=2, sepsis=1, other=1	23.7+/-13.2	NA	NA	NA	NA	6.6 ±2.4
Kooiman 2024	5M,5F	56+/-13	NA	80+/-20	176+/-10	25.83 ± 6.78 (calculated)	21.9+/-3.5	NA	trauma=8, cancer=1, infection =1	27+/-14	NA	NA	NA	NA	6M,4F	59+/-15	NA	77+/-13	175+/-10	25.14 ± 4.71	NA	NA	trauma=5, cancer=4, congenital=1	25+/-17 years	NA	NA	NA	NA	5 +/- 2 (years since BAP operation)
Moller 2024	7M, 1F	46+/-9.5	NA	NA	180+/-1.4	NA	NA	NA	trauma=8	23  18.5	NA	NA	NA	NA	7M, 1F	52+/-15.3	NA	NA	184+/-7.7	NA	NA	NA	trauma=8	16+/-11.2	NA	NA	NA	NA	4 -16 years
Q-TFA	Socket				BAP				P value
Study	Global	Prosthic Mobility	Problem	Use	Global	Prosthic Mobility	Problem	Use	Global	Prosthic Mobility	Problem	Use
Pospiech 2021	69 +/- 15	79 +/- 22.4	18 +/- 12	87 +/- 11	81 +/- 17	87 +/- 12.7	7 +/- 7.9	89 +/- 18.4	0.022	0.051	<0.001	0.146
Kooiman 2023	77+/- 9	88+/- 7	11 +/- 5	96+/- 5	73 +/-12	88+/- 7	10 +/- 9	98 +/- 4	0.529	1	0.773	0.481
Welke 2023	74 +/- 12.5	84.8 +/- 12.8	17.3 +/- 11.2	89.2 +/- 12.7	69.6 +/- 19	82.1 +/- 13.1	10.3+/-7.9	85 +/- 20.2	0.354	0.493	0.063	0.745
Orgel 2022 has no raw data	N/A								p = 0.000 overall
Moller 2024	N/A			94 +/- 11	N/A			93 +/- 13.4	N/A			0.89
SF-36	Socket		BAP		P-value
Study	MCS	PCS	MCS	PCS	MCS	PCS
Welke 2023	53.7 +/- 3.4	46.9 +/- 7	50.2 +/- 7.3	46.3 +/- 8.1	0.293	0.892
EQ-5D	Socket	Bap	P value
Pospiech 2021			0.723, 0.580, 0.479												EQ 5D Pospiech 2021
Orgel 2022	no data provided		0.004
SAT-PRO	Socket	Bap	P value
Orgel 2022	no data provided		p = 0.000
PMQ 2.0	socket	BAP	P value
Orgel 2023	19.2 +/- 8.8	31.2 +/- 6.1	< 0.001
Orgel 2022	NA	NA	p < 0.000
6MWT
Study	Socket	BAP	P value
Welke 2023	315.5 +/- 70.9	321.7 +/- 74	0.876
Moller 2024	548 +/- 166	412 +/- 59.7	0.094
2MWT - Kooiman 2023	162 +/- 29	155 +/- 22	NA
TUG
Study	Socket	BAP	P value
Welke 2023	11.2 +/- 2.6	11.0 +/- 3.3	0.626
Gailey 2023	11.27 +/- 1.85	12.39 +/- 2.57	0.26
Kooiman 2023	9.1 +/- 2.9	8.5 +/- 1.7	NA
Gait analysis	Socket (prosthetic)						BAP						P-value
Study	Single Support (s)	Step Length (m)	Step time	Step width	walking speed (m/s)	cadence	Single Support	Step Length	Step time	Step width	walking speed	cadence	Single Support	Step Length	Step time	Step width	walking speed	cadence
Ranaldi 2023	only mean difference provided					NA	only mean difference provided					NA	NA	0.693		0.001	0.438	0.349
Welke 2023 (m)	0.39 +/- 0.03	0.7 +/- 0.12	0.65 +/- 0.09	0.24 +/- 0.04	1.13 +/- 0.26	NA	0.4 +/- 0.04	0.67 +/- 0.13	0.64 +/- 0.07	0.19 +/- 0.04	1.15 +/- 0.23	NA	0.387	0.574	0.882	0.001	0.843	NA
Kooiman 2024 (cm) - units converted	NA	0.477 +/- 0.126	0.66 +/- 0.05	0.147 +/- 0.029	0.83 +/- 0.17	NA	NA	0.488 +/- 0.117	0.65 +/- 0.04	0.147 +/- 0.028	0.89 +/- 0.22	NA	NA	no sig diff	no sig diff	no sig dif	no sig diff	NA
Gailey 2023	data given in percentage				0.96 +/- 0.22	NA	data given in percentage				0.81 +/- 0.13	NA	0.95	NA	NA		0.07	NA
Moller 2024	NA	NA	NA	NA	NA	102 +/- 8.3	NA	NA	NA	NA	NA	99 +/- 9.67	NA	NA	NA	NA	NA	0.505
ROM	Socket			BAP			P value
Study	ROM flex-ext	ROM ab-ad	ROM rotation	ROM flex-ext	ROM ab-ad	ROM rotation	ROM flex-ext	ROM ab-ad	ROM rotation
Hagberg 2005	97 +/- 13.5	45 +/- 8.3	0+/- 0.8	127 +/- 12	48 +/- 5.9	48 +/- 9.5	<0.001	<0.001	<0.001
Welke 2023	44.3 +/- 7.4	18+/- 5.5	10.2 +/- 3.6	48.2+/-6.2	23.2+/-8.2	10.8+/-3.1	0.064	0.03	0.403
ABC	Socket	BAP	P value
Moller 2024	88+/- 9.2	79 +/- 8.78	0.13
Gailey 2023	85.45 +/- 12.34	94.31 +/- 6.48	0.05											Hagberg 2005, ROM
Kooiman 2023	90 +/- 11	90 +/- 9	NA											I included ROM flex-ext, ROM ab-add and ROM roatation
PLUS-M	Socket	BAP	P value
Gailey 2023	53.5 +/- 7.15	59.17 +/- 5.31	0.05
Moller 2024	56.8 +/-6.5	51.8 +/- 5.2	0.161
															Welke 2023, ROM
	meta analysis
	no meta analysis
NA = not available

## Sheet: Outcomes and interpretation
Outcomes	Intrepretation
QTFA Global	Higher = better
6MWT	Higher = better
TUG	Lower = Better
ABC	Higher = better
PLUS-M	Higher = better
Prosthetic use	Higher = beter
Problem	Lower = better
Prosthetic Mobility	Higher = better
Walking speed	Higher = better

## Sheet: TUG
author	n.e	mean.e	sd.e	n.c	mean.c	sd.c
Gailey 2023	11	12.39	2.57	11	11.27	1.85
Kooiman 2023	10	8.5	1.7	10	9.1	2.9
Welke 2023	20	11	3.3	17	11.2	2.6

## Sheet: ABC
author	n.e	mean.e	sd.e	n.c	mean.c	sd.c
Moller 2024	8	79	8.78	8	88	9.2										p = 0.9929
Gailey 2023	11	94.31	6.48	11	85.45	12.3
Kooiman 2023	10	90	9	10	90	11

## Sheet: QTFA-Global
author	n.e	mean.e	sd.e	n.c	mean.c	sd.c
Kooiman 2023	10	73	12	10	77	9
Welke 2023	20	69.6	19	17	74	12.5
Pospiech 2021	22	81	17	17	69	15

## Sheet: Prosthetic use
author	n.e	mean.e	sd.e	n.c	mean.c	sd.c
Moller 2024	8	93	13.4	8	94	11
Kooiman 2023	10	98	4	10	96	5
Welke 2023	20	85	20.2	17	89.2	12.7
Pospiech 2021	22	89	18.4	17	87	11

## Sheet: Problem
author	n.e	mean.e	sd.e	n.c	mean.c	sd.c
Kooiman 2023	10	10	9	10	11	5
Welke 2023	20	10.3	7.9	17	17.3	11.2
Pospiech 2021	22	7	7.9	17	18	12

## Sheet: Prosthetic Mobility
author	n.e	mean.e	sd.e	n.c	mean.c	sd.c
Kooiman 2023	10	88	7	10	88	7
Welke 2023	20	82.1	13.1	17	84.8	12.8
Pospiech 2021	22	87	12.7	17	79	22.4

## Sheet: Walking speed
author	n.e	mean.e	sd.e	n.c	mean.c	sd.c
Kooiman 2024	8	0.89	0.22	10	0.83	0.17
Gailey 2023	11	0.81	0.13	11	0.96	0.22
Welke 2023	20	1.15	0.23	17	1.13	0.26
